# Supplementary material for: Changes in bacterial viability after preparation and storage of fecal microbiota transplantation solution using equine feces
Source: PeerJ. 2025 Feb 20;13:e18860. doi: 10.7717/peerj.18860 (PMC11847485; doi:10.7717/peerj.18860)
Supplement: Supplemental Information 1 [file peerj-13-18860-s001.zip]

Archive with 22 entries (22 files):
- sample_aerobique cheval 1 G b.fcs
- __MACOSX/._sample_aerobique cheval 1 G b.fcs
- sample_aerobique cheval 1 Cr a.fcs
- __MACOSX/._sample_aerobique cheval 1 Cr a.fcs
- sample_aerobique cheval 1 Cr b.fcs
- __MACOSX/._sample_aerobique cheval 1 Cr b.fcs
- sample_aerobique cheval 1 Cr c.fcs
- __MACOSX/._sample_aerobique cheval 1 Cr c.fcs
- sample_aerobique cheval 1 G a.fcs
- __MACOSX/._sample_aerobique cheval 1 G a.fcs
- sample_anaerobique cheval 1 Cr a.fcs
- __MACOSX/._sample_anaerobique cheval 1 Cr a.fcs
- sample_anaerobique cheval 1 G c.fcs
- __MACOSX/._sample_anaerobique cheval 1 G c.fcs
- sample_anaerobique cheval 1 G b.fcs
- __MACOSX/._sample_anaerobique cheval 1 G b.fcs
- sample_anaerobique cheval 1 G a.fcs
- __MACOSX/._sample_anaerobique cheval 1 G a.fcs
- sample_anaerobique cheval 1 Cr c.fcs
- __MACOSX/._sample_anaerobique cheval 1 Cr c.fcs
- sample_anaerobique cheval 1 Cr b.fcs
- __MACOSX/._sample_anaerobique cheval 1 Cr b.fcs
