# Supplementary material for: Changes in bacterial viability after preparation and storage of fecal microbiota transplantation solution using equine feces
Source: PeerJ. 2025 Feb 20;13:e18860. doi: 10.7717/peerj.18860 (PMC11847485; doi:10.7717/peerj.18860)
Supplement: Supplemental Information 2 [file peerj-13-18860-s002.zip]

Archive with 40 entries (39 files):
- 2021-09-30-cheval 1-2/
- __MACOSX/._2021-09-30-cheval 1-2
- 2021-09-30-cheval 1-2/.DS_Store
- __MACOSX/2021-09-30-cheval 1-2/._.DS_Store
- 2021-09-30-cheval 1-2/sample_PI+.fcs
- __MACOSX/2021-09-30-cheval 1-2/._sample_PI+.fcs
- 2021-09-30-cheval 1-2/Compensation Controls_Unstained Control.fcs
- __MACOSX/2021-09-30-cheval 1-2/._Compensation Controls_Unstained Control.fcs
- 2021-09-30-cheval 1-2/sample_test Cyto.fcs
- __MACOSX/2021-09-30-cheval 1-2/._sample_test Cyto.fcs
- 2021-09-30-cheval 1-2/Compensation Controls_FITC Stained Control.fcs
- __MACOSX/2021-09-30-cheval 1-2/._Compensation Controls_FITC Stained Control.fcs
- 2021-09-30-cheval 1-2/Compensation Controls_PE-Texas Red Stained Control.fcs
- __MACOSX/2021-09-30-cheval 1-2/._Compensation Controls_PE-Texas Red Stained Control.fcs
- 2021-09-30-cheval 1-2/sample_aerobique cheval 2 Cr b.fcs
- __MACOSX/2021-09-30-cheval 1-2/._sample_aerobique cheval 2 Cr b.fcs
- 2021-09-30-cheval 1-2/sample_SYTO+.fcs
- __MACOSX/2021-09-30-cheval 1-2/._sample_SYTO+.fcs
- 2021-09-30-cheval 1-2/sample_aerobique cheval 2 Cr c.fcs
- __MACOSX/2021-09-30-cheval 1-2/._sample_aerobique cheval 2 Cr c.fcs
- 2021-09-30-cheval 1-2/sample_aerobique cheval 2 Cr a.fcs
- __MACOSX/2021-09-30-cheval 1-2/._sample_aerobique cheval 2 Cr a.fcs
- 2021-09-30-cheval 1-2/sample_anaerobique cheval 2 Cr a.fcs
- __MACOSX/2021-09-30-cheval 1-2/._sample_anaerobique cheval 2 Cr a.fcs
- 2021-09-30-cheval 1-2/sample_aerobique cheval 2 G b.fcs
- __MACOSX/2021-09-30-cheval 1-2/._sample_aerobique cheval 2 G b.fcs
- 2021-09-30-cheval 1-2/sample_aerobique cheval 2 G c.fcs
- __MACOSX/2021-09-30-cheval 1-2/._sample_aerobique cheval 2 G c.fcs
- 2021-09-30-cheval 1-2/sample_anaerobique cheval 2 Cr b.fcs
- __MACOSX/2021-09-30-cheval 1-2/._sample_anaerobique cheval 2 Cr b.fcs
- 2021-09-30-cheval 1-2/sample_aerobique cheval 2 G a.fcs
- __MACOSX/2021-09-30-cheval 1-2/._sample_aerobique cheval 2 G a.fcs
- 2021-09-30-cheval 1-2/sample_anaerobique cheval 2 Cr c.fcs
- __MACOSX/2021-09-30-cheval 1-2/._sample_anaerobique cheval 2 Cr c.fcs
- 2021-09-30-cheval 1-2/sample_anaerobique cheval 2 G b.fcs
- __MACOSX/2021-09-30-cheval 1-2/._sample_anaerobique cheval 2 G b.fcs
- 2021-09-30-cheval 1-2/sample_anaerobique cheval 2 G c.fcs
- __MACOSX/2021-09-30-cheval 1-2/._sample_anaerobique cheval 2 G c.fcs
- 2021-09-30-cheval 1-2/sample_anaerobique cheval 2 G a.fcs
- __MACOSX/2021-09-30-cheval 1-2/._sample_anaerobique cheval 2 G a.fcs
