# Supplementary material for: Changes in bacterial viability after preparation and storage of fecal microbiota transplantation solution using equine feces
Source: PeerJ. 2025 Feb 20;13:e18860. doi: 10.7717/peerj.18860 (PMC11847485; doi:10.7717/peerj.18860)
Supplement: Supplemental Information 4 [file peerj-13-18860-s004.zip]

Archive with 24 entries (24 files):
- sample_aerobique cheval 4 Cr a.fcs
- __MACOSX/._sample_aerobique cheval 4 Cr a.fcs
- sample_aerobique cheval 4 Cr b.fcs
- __MACOSX/._sample_aerobique cheval 4 Cr b.fcs
- sample_aerobique cheval 4 Cr c.fcs
- __MACOSX/._sample_aerobique cheval 4 Cr c.fcs
- sample_aerobique cheval 4 G a.fcs
- __MACOSX/._sample_aerobique cheval 4 G a.fcs
- sample_aerobique cheval 4 G b.fcs
- __MACOSX/._sample_aerobique cheval 4 G b.fcs
- sample_aerobique cheval 4 G c.fcs
- __MACOSX/._sample_aerobique cheval 4 G c.fcs
- sample_anaerobique cheval 4 Cr a.fcs
- __MACOSX/._sample_anaerobique cheval 4 Cr a.fcs
- sample_anaerobique cheval 4 Cr b.fcs
- __MACOSX/._sample_anaerobique cheval 4 Cr b.fcs
- sample_anaerobique cheval 4 Cr c.fcs
- __MACOSX/._sample_anaerobique cheval 4 Cr c.fcs
- sample_anaerobique cheval 4 G a.fcs
- __MACOSX/._sample_anaerobique cheval 4 G a.fcs
- sample_anaerobique cheval 4 G b.fcs
- __MACOSX/._sample_anaerobique cheval 4 G b.fcs
- sample_anaerobique cheval 4 G c.fcs
- __MACOSX/._sample_anaerobique cheval 4 G c.fcs
