# Supplementary material for: Changes in bacterial viability after preparation and storage of fecal microbiota transplantation solution using equine feces
Source: PeerJ. 2025 Feb 20;13:e18860. doi: 10.7717/peerj.18860 (PMC11847485; doi:10.7717/peerj.18860)
Supplement: Supplemental Information 6 [file peerj-13-18860-s006.zip]

Archive with 38 entries (37 files):
- 2021-10-04-cheval 3-4-5-6/
- __MACOSX/._2021-10-04-cheval 3-4-5-6
- 2021-10-04-cheval 3-4-5-6/sample_anaerobique cheval 6 Cr b.fcs
- __MACOSX/2021-10-04-cheval 3-4-5-6/._sample_anaerobique cheval 6 Cr b.fcs
- 2021-10-04-cheval 3-4-5-6/sample_aerobique cheval 6 G c.fcs
- __MACOSX/2021-10-04-cheval 3-4-5-6/._sample_aerobique cheval 6 G c.fcs
- 2021-10-04-cheval 3-4-5-6/sample_aerobique cheval 6 G b.fcs
- __MACOSX/2021-10-04-cheval 3-4-5-6/._sample_aerobique cheval 6 G b.fcs
- 2021-10-04-cheval 3-4-5-6/sample_anaerobique cheval 6 Cr c.fcs
- __MACOSX/2021-10-04-cheval 3-4-5-6/._sample_anaerobique cheval 6 Cr c.fcs
- 2021-10-04-cheval 3-4-5-6/sample_anaerobique cheval 6 Cr a.fcs
- __MACOSX/2021-10-04-cheval 3-4-5-6/._sample_anaerobique cheval 6 Cr a.fcs
- 2021-10-04-cheval 3-4-5-6/sample_aerobique cheval 6 G a.fcs
- __MACOSX/2021-10-04-cheval 3-4-5-6/._sample_aerobique cheval 6 G a.fcs
- 2021-10-04-cheval 3-4-5-6/sample_anaerobique cheval 6 G c.fcs
- __MACOSX/2021-10-04-cheval 3-4-5-6/._sample_anaerobique cheval 6 G c.fcs
- 2021-10-04-cheval 3-4-5-6/.DS_Store
- __MACOSX/2021-10-04-cheval 3-4-5-6/._.DS_Store
- 2021-10-04-cheval 3-4-5-6/sample_anaerobique cheval 6 G b.fcs
- __MACOSX/2021-10-04-cheval 3-4-5-6/._sample_anaerobique cheval 6 G b.fcs
- 2021-10-04-cheval 3-4-5-6/sample_PI+.fcs
- __MACOSX/2021-10-04-cheval 3-4-5-6/._sample_PI+.fcs
- 2021-10-04-cheval 3-4-5-6/Compensation Controls_Unstained Control.fcs
- __MACOSX/2021-10-04-cheval 3-4-5-6/._Compensation Controls_Unstained Control.fcs
- 2021-10-04-cheval 3-4-5-6/sample_anaerobique cheval 6 G a.fcs
- __MACOSX/2021-10-04-cheval 3-4-5-6/._sample_anaerobique cheval 6 G a.fcs
- 2021-10-04-cheval 3-4-5-6/sample_aerobique cheval 6 Cr a.fcs
- __MACOSX/2021-10-04-cheval 3-4-5-6/._sample_aerobique cheval 6 Cr a.fcs
- 2021-10-04-cheval 3-4-5-6/sample_aerobique cheval 6 Cr b.fcs
- __MACOSX/2021-10-04-cheval 3-4-5-6/._sample_aerobique cheval 6 Cr b.fcs
- 2021-10-04-cheval 3-4-5-6/sample_aerobique cheval 6 Cr c.fcs
- __MACOSX/2021-10-04-cheval 3-4-5-6/._sample_aerobique cheval 6 Cr c.fcs
- 2021-10-04-cheval 3-4-5-6/Compensation Controls_FITC Stained Control.fcs
- __MACOSX/2021-10-04-cheval 3-4-5-6/._Compensation Controls_FITC Stained Control.fcs
- 2021-10-04-cheval 3-4-5-6/Compensation Controls_PE-Texas Red Stained Control.fcs
- __MACOSX/2021-10-04-cheval 3-4-5-6/._Compensation Controls_PE-Texas Red Stained Control.fcs
- 2021-10-04-cheval 3-4-5-6/sample_SYTO+.fcs
- __MACOSX/2021-10-04-cheval 3-4-5-6/._sample_SYTO+.fcs
