# Supplementary material for: Changes in bacterial viability after preparation and storage of fecal microbiota transplantation solution using equine feces
Source: PeerJ. 2025 Feb 20;13:e18860. doi: 10.7717/peerj.18860 (PMC11847485; doi:10.7717/peerj.18860)
Supplement: Supplemental Information 10 [file peerj-13-18860-s010.zip]

Archive with 38 entries (37 files):
- 2021-10-07-cheval 9-10/
- __MACOSX/._2021-10-07-cheval 9-10
- 2021-10-07-cheval 9-10/.DS_Store
- __MACOSX/2021-10-07-cheval 9-10/._.DS_Store
- 2021-10-07-cheval 9-10/sample_PI+.fcs
- __MACOSX/2021-10-07-cheval 9-10/._sample_PI+.fcs
- 2021-10-07-cheval 9-10/Compensation Controls_Unstained Control.fcs
- __MACOSX/2021-10-07-cheval 9-10/._Compensation Controls_Unstained Control.fcs
- 2021-10-07-cheval 9-10/Compensation Controls_FITC Stained Control.fcs
- __MACOSX/2021-10-07-cheval 9-10/._Compensation Controls_FITC Stained Control.fcs
- 2021-10-07-cheval 9-10/Compensation Controls_PE-Texas Red Stained Control.fcs
- __MACOSX/2021-10-07-cheval 9-10/._Compensation Controls_PE-Texas Red Stained Control.fcs
- 2021-10-07-cheval 9-10/sample_anaerobique cheval 10 Cr a.fcs
- __MACOSX/2021-10-07-cheval 9-10/._sample_anaerobique cheval 10 Cr a.fcs
- 2021-10-07-cheval 9-10/sample_anaerobique cheval 10 G a.fcs
- __MACOSX/2021-10-07-cheval 9-10/._sample_anaerobique cheval 10 G a.fcs
- 2021-10-07-cheval 9-10/sample_SYTO+.fcs
- __MACOSX/2021-10-07-cheval 9-10/._sample_SYTO+.fcs
- 2021-10-07-cheval 9-10/sample_anaerobique cheval 10 Cr b.fcs
- __MACOSX/2021-10-07-cheval 9-10/._sample_anaerobique cheval 10 Cr b.fcs
- 2021-10-07-cheval 9-10/sample_anaerobique cheval 10 G c.fcs
- __MACOSX/2021-10-07-cheval 9-10/._sample_anaerobique cheval 10 G c.fcs
- 2021-10-07-cheval 9-10/sample_anaerobique cheval 10 G b.fcs
- __MACOSX/2021-10-07-cheval 9-10/._sample_anaerobique cheval 10 G b.fcs
- 2021-10-07-cheval 9-10/sample_anaerobique cheval 10 Cr c.fcs
- __MACOSX/2021-10-07-cheval 9-10/._sample_anaerobique cheval 10 Cr c.fcs
- 2021-10-07-cheval 9-10/sample_aerobique cheval 10 G c.fcs
- __MACOSX/2021-10-07-cheval 9-10/._sample_aerobique cheval 10 G c.fcs
- 2021-10-07-cheval 9-10/sample_aerobique cheval 10 Cr a.fcs
- __MACOSX/2021-10-07-cheval 9-10/._sample_aerobique cheval 10 Cr a.fcs
- 2021-10-07-cheval 9-10/sample_aerobique cheval 10 G b.fcs
- __MACOSX/2021-10-07-cheval 9-10/._sample_aerobique cheval 10 G b.fcs
- 2021-10-07-cheval 9-10/sample_aerobique cheval 10 Cr c.fcs
- __MACOSX/2021-10-07-cheval 9-10/._sample_aerobique cheval 10 Cr c.fcs
- 2021-10-07-cheval 9-10/sample_aerobique cheval 10 Cr b.fcs
- __MACOSX/2021-10-07-cheval 9-10/._sample_aerobique cheval 10 Cr b.fcs
- 2021-10-07-cheval 9-10/sample_aerobique cheval 10 G a.fcs
- __MACOSX/2021-10-07-cheval 9-10/._sample_aerobique cheval 10 G a.fcs
